# Supplementary material for: Novel Indole-Based Sulfonylhydrazones as Potential Anti-Breast Cancer Agents: Synthesis, In Vitro Evaluation, ADME, and QSAR Studies
Source: Pharmaceuticals (Basel). 2025 Aug 20;18(8):1231. doi: 10.3390/ph18081231 (PMC12389196; doi:10.3390/ph18081231)
Supplement: Supplementary file 1 [file pharmaceuticals-18-01231-s001.zip]

Archive with 1 entries (1 files):
- pharmaceuticals-3779167-supplementary.pdf
